# Supplementary material for: Maternal Docosahexaenoic Acid Supplementation Alters Maternal and Fetal Docosahexaenoic Acid Status and Placenta Phospholipids in Pregnancies Complicated by High Body Mass Index
Source: Nutrients. 2024 Sep 2;16(17):2934. doi: 10.3390/nu16172934 (PMC11397315; doi:10.3390/nu16172934)
Supplement: Supplementary file 1 [file nutrients-16-02934-s001.zip]

Archive with 1 entries (1 files):
- nutrients-3156442-supplementary.pdf
